# Supplementary material for: A synergetic effect of BARD1 mutations on tumorigenesis
Source: Nat Commun. 2021 Feb 23;12:1243. doi: 10.1038/s41467-021-21519-3 (PMC7902612; doi:10.1038/s41467-021-21519-3)
Supplement: Supplementary file 3 — Supplementary Data 1 [file 41467_2021_21519_MOESM3_ESM.xlsx]

## Sheet: Sheet1
Table1: Detail Information of the Hereditary Breast and Ovarian Cancer family
Member ID	SEX	Current Age (year)	Cancer or Not	Cancer Type	Diagnostic Age (year)	Living or Not	WGS	DNA QC	BARD1 mutations in exons (non-synonymous)
									rs1048108	rs3738885	rs2229571	rs2070094
2	F	/	yes	BC	/	no	/	/	/	/	/	/
3	F	75	no	/	/	yes	/	/	/	/	/	/
6	F	67	no	/	/	yes	/	/	/	/	/	/
7	F	/	yes	BC & OC	52	no (dead in 73)	/	/	/	/	/	/
9	F	/	yes	BC & OC	38	no (dead in 43)	/	/	/	/	/	/
11	F	55	yes	BC	38	yes	yes	yes	yes	no	yes	no
12	F	49	no	/	/	yes	yes	yes	yes	no	yes	yes
15	F	41	no	/	/	yes	yes	yes	no	no	no	no
17	F	52	no	/	/	yes	yes	yes	no	no	no	no
19	F	42	yes	OC	41	yes	yes	yes	yes	yes	yes	yes
22	F	9	no	/	/	yes	/	/	/	/	/	/
WGS: Whole genome sequencing
DNA QC: DNA qulity control
rs1048108: NM_000465: exon1, C70T, P24S
rs3738885: NM_000465; exon4, C722G, S241C
rs2229571: NM_000465; exon4, G1134C, R378S
rs2070094: NM_000465; exon6, G1519A, V507M
BC: Breast cancer; OC: Ovarian Cancer
