# Supplementary material for: A synergetic effect of BARD1 mutations on tumorigenesis
Source: Nat Commun. 2021 Feb 23;12:1243. doi: 10.1038/s41467-021-21519-3 (PMC7902612; doi:10.1038/s41467-021-21519-3)
Supplement: Supplementary file 4 — Supplementary Data 2 [file 41467_2021_21519_MOESM4_ESM.xlsx]

## Sheet: Sheet1
General WGS Information
Sample ID	11	12	15	17	19
Raw Bases Number	88386334200	89292818700	88753721100	89623437600	88530127800
Clean Bases Number	86509355400	87155868600	86709911400	87836065200	86731378800
Clean Q30 Bases Rate(%)	89.15	88.95	88.85	89	88.86
Mapping Rate (%)	99.59	99.62	99.42	99.63	99.65
Mean Depth	29.32	29.58	29.32	29.8	29.43
SNP Number	2880609	2862824	2824866	2900024	2882605
INDEL Number	502551	506292	490727	505220	505638
SV Number	6599	6658	6571	6534	6778
CNV Number	1368	1348	1317	1374	1365
