# Supplementary material for: A synergetic effect of BARD1 mutations on tumorigenesis
Source: Nat Commun. 2021 Feb 23;12:1243. doi: 10.1038/s41467-021-21519-3 (PMC7902612; doi:10.1038/s41467-021-21519-3)
Supplement: Supplementary file 7 — Supplementary Data 5 [file 41467_2021_21519_MOESM7_ESM.xlsx]

## Sheet: Sheet1
Primer name and sequence
Primer name	Primer sequence
BARD1-WT FP:	ACGCGTCGACATGCCGGATAATCGGCAGCCGA
BARD1-WT RP:	TCCCCCGGGGCTGTCAAGAGGAAGCAACTCA
BARD1-P24S FP:	AGCCTCGTTCCGCGTCCGCCATGGA
BARD1-P24S RP:	ACGCGGAACGAGGCTCGTTCCCGGA
BARD1-S241C FP:	GCAAAAGCTGGTATGCTTCTGTAGC
BARD1-S241C RP:	CATACCAGCTTTTGCTTAGATTCCT
BARD1-R378S FP:	TGGTACATCAGGGAGCAAAAACAGTA
BARD1-R378S RP:	GCTCCCTGATGTACCACCAACTTTAC
BARD1-V507M FP:	GCCAAGAATGGGCATATGGATATAGT
BARD1-V507M RP:	TATGCCCATTCTTGGCTGCATCGTGA
BRCA1-N-147-GST FP:	CCGGAATTCATGGATTTATCTGCTCTTCGC
BRCA1-N-147-GST RP:	CCCTCGAGCAAGGAAGGATTTTCGGGTTCAC
BARD1-N-142-GST FP:	CCCCCCGGGTATGCCGGATAATCGGCAGCCGAG
BARD1-N-142-GST RP:	ATTTGCGGCCGCGCTGAATTCTTCTTGTTTCCTGC
BARD1-N-142-C1 FP:	GCTTCGAATTCTGCAGTCGACATGCCGGATAATCGG
BARD1-N-142-C1RP:	GTTATCTAGATCCGGTGGATCCTGAATTCTTCTTGTTTC
BARD1 KO
gRNA1(exon1)	GTCGAGCGCGGCGCGACTGTGGG
Oligo1:	CACCGGTCGAGCGCGGCGCGACTGT
Oligo2:	AAACACAGTCGCGCCGCGCTCGACC
BARD1 KO
gRNA2(exon4)	ATCTGACTTTCTTACTTCGAGGG
Oligo1:	CACCGATCTGACTTTCTTACTTCGA
Oligo2:	AAACTCGAAGTAAGAAAGTCAGATC
P53 KO
gRNA1(exon1)	TCGACGCTAGGATCTGACTGCGG
Oligo1:	CACCGTCGACGCTAGGATCTGACTG
Oligo2:	AAACCAGTCAGATCCTAGCGTCGAC
P53 KO
gRNA2(exon3)	CCATTGTTCAATATCGTCCGGGG
Oligo1:	CACCGCCATTGTTCAATATCGTCCG
Oligo2:	AAACCGGACGATATTGAACAATGGC
