# Supplementary material for: A synergetic effect of BARD1 mutations on tumorigenesis
Source: Nat Commun. 2021 Feb 23;12:1243. doi: 10.1038/s41467-021-21519-3 (PMC7902612; doi:10.1038/s41467-021-21519-3)
Supplement: Supplementary file 8 — Supplementary Data 6 [file 41467_2021_21519_MOESM8_ESM.xlsx]

## Sheet: sheet1
Linkdat format data of the pedigree
PersonID	FID	MID	SEX	AFF	M_A1	M_A2
1	0	0	1	1	1	2
2	0	0	2	2	1	4
3	0	0	2	1	1	3
4	1	2	1	0	2	4
5	1	2	1	1	1	1
6	0	0	2	1	1	3
7	1	2	2	2	1	4
8	0	0	1	1	1	1
9	1	2	2	2	1	4
10	0	0	1	1	1	3
11	4	3	2	2	1	4
12	4	3	2	0	3	4
13	5	6	1	1	1	1
14	5	6	1	1	1	1
15	5	6	2	1	1	1
16	8	7	1	1	1	1
17	8	7	2	1	1	1
18	8	7	1	1	1	1
19	10	9	2	2	3	4
20	0	0	1	1	1	1
21	10	9	1	1	1	1
22	20	19	2	1	1	3
