# Supplementary material for: A synergetic effect of BARD1 mutations on tumorigenesis
Source: Nat Commun. 2021 Feb 23;12:1243. doi: 10.1038/s41467-021-21519-3 (PMC7902612; doi:10.1038/s41467-021-21519-3)
Supplement: Supplementary file 10 — Source Data [file 41467_2021_21519_MOESM10_ESM.xlsx]

## Sheet: figure 2b
figure 2b Foci number in different BARD1 variant cells.
			WT	P24S	S241C	R378S	V507M	24/378
	0.5 h	Rep 1	40.853	39.674	34.956	41.32	38.282	31.737
		Rep 2	41.027	34.615	42.62	36.945	33.481	28.531
		Rep 3	36.612	33.861	34.851	33.243	40.876	25.242
		Mean	39.4973	36.05	37.4757	37.1693	37.5463	28.5033
		SD	2.50029	3.16104	4.45543	4.04317	3.75199	3.24759
	t test(compration to WT)	p value		0.212596	0.530761	0.444098	0.495239	0.00969001
	2 h	Rep 1	42.069	38.71	45.043	42.472	45.282	27.996
		Rep 2	49.054	38.762	41.527	39.667	39.48	36.151
		Rep 3	45.366	46.621	37.93	48.412	45.746	33.353
		Mean	45.4963	41.3643	41.5	43.517	43.5027	32.5
		SD	3.49432	4.55248	3.55658	4.46517	3.49145	4.14388
	t test(compration to WT)	p value		0.280406	0.237368	0.578036	0.523029	0.014228
	4 h	Rep 1	39.925	37.983	48.542	48.088	48.747	31.284
		Rep 2	50.576	42.976	42.824	40.752	50.532	33.47
		Rep 3	45.986	47.194	39.136	48.191	40.231	26.809
		Mean	45.4957	42.7177	43.5007	45.677	46.5033	30.521
		SD	5.3424	4.61093	4.73937	4.26549	5.50483	3.39542
	t test(compration to WT)	p value		0.532786	0.653791	0.965558	0.831174	0.0148848
	8 h	Rep 1	35.884	36.802	34.261	27.949	33.828	38.208
		Rep 2	35.723	28.983	27.552	35.641	35.156	42.103
		Rep 3	30.952	30.635	34.287	28.027	28.514	39.012
		Mean	34.1863	32.14	32.0333	30.539	32.4993	39.7743
		SD	2.80217	4.12104	3.88097	4.41863	3.51469	2.66
	t test(compration to WT)	p value		0.516224	0.479478	0.293793	0.551108	0.0495826

## Sheet: figure 2c
figure 2c Individual foci dynamics of BARD1 variants in living cells.
			WT	P24S	S241C	R378S	V507M	24/378
	0 h	Rep 1	0	0	0	0	0	0
		Rep 2	0	0	0	0	0	0
		Rep 3	0	0	0	0	0	0
		Mean	0	0	0	0	0	0
		SD	0	0	0	0	0	0
	t test(compration to WT)	p value
	0.5 h	Rep 1	45.434	33.452	25.216	24.473	32.668	34.494
		Rep 2	30.076	35.149	34.384	31.986	43.964	29.58
		Rep 3	31.44	19.956	35.046	32.038	32.875	18.406
		Mean	35.65	29.519	31.5487	29.499	36.5023	27.4933
		SD	8.5006	8.32515	5.49423	4.35272	6.46282	8.24449
	t test(compration to WT)	p value		0.422565	0.521468	0.327105	0.896724	0.298785
	2 h	Rep 1	79.215	66.578	75.918	67.935	69.247	35.89
		Rep 2	91.062	82.605	86.16	66.439	81.063	51.672
		Rep 3	74.526	86.237	73.424	83.486	79.192	39.938
		Mean	81.601	78.4733	78.5007	72.62	76.5007	42.5
		SD	8.5223	10.4605	6.74937	9.43991	6.35114	8.197
	t test(compration to WT)	p value		0.708579	0.647231	0.288409	0.452619	0.00460063
	4 h	Rep 1	96.068	92.043	76.154	92.4	81.548	38.208
		Rep 2	84.958	91.629	85.518	86.724	84.459	42.714
		Rep 3	88.564	75.817	85.832	98.227	96.197	52.579
		Mean	89.8633	86.4963	82.5013	92.4503	87.4013	44.5003
		SD	5.66782	9.25089	5.49919	5.75167	7.75508	7.35015
	t test(compration to WT)	p value		0.619406	0.181682	0.60853	0.680041	0.00106719
	8 h	Rep 1	20.149	32.924	17.536	25.457	17.751	36.228
		Rep 2	30.286	19.948	33.974	12.586	29.538	50.667
		Rep 3	32.116	29.632	21.996	23.927	32.362	52.584
		Mean	27.517	27.5013	24.502	20.6567	26.5503	46.493
		SD	6.44615	6.74529	8.50071	7.03114	7.75016	8.94127
	t test(compration to WT)	p value		0.997819	0.650121	0.280861	0.876141	0.0406664

## Sheet: figure 2e
figure 2e Cells expressing GFP-BARD1WT or GFP-BARD1 variants were treated with 5 Gy IR followed by the staining of endogenous RAD51.
		WT	P24S	R378S	24/378
	Rep 1	48.043	50.112	51.644	29.348
	Rep 2	54.087	39.172	40.134	29.936
	Rep 3	45.868	50.224	49.432	20.225
	Mean	49.3327	46.5027	47.07	26.503
	SD	4.25857	6.34879	6.10773	5.44485
t test(compration to WT)	p value		0.556296	0.626483	0.00462126

## Sheet: figure 2f
figure 2f Cells expressing GFP-BARD1WT or GFP-BARD1 variants were treated with 5 Gy IR followed by a recovery of 12 hours and stained for endogenous γH2AX.
		WT	P24S	R378S	24/378
	Rep 1	7.156	11.674	9.372	28.245
	Rep 2	10.32	12.337	10.156	34.172
	Rep 3	12.483	15.89	13.775	37.183
	Mean	9.98633	13.3003	11.101	33.2
	SD	2.67913	2.26708	2.3487	4.54759
t test(compration to WT)	p value		0.177282	0.616674	0.00159414

## Sheet: figure 4b
figure 4b Cytoplasmic-nuclear fluorescence ratio of BARD1 and BRCA1.
			WT	P24S	S241C	R378S	V507M	24/378
	BARD1	Rep 1	0.174	0.29	0.195	0.682	0.213	0.852
		Rep 2	0.263	0.194	0.296	0.861	0.307	0.732
		Rep 3	0.336	0.226	0.328	0.675	0.382	0.751
		Mean	0.257667	0.236667	0.273	0.739333	0.300667	0.778333
		SD	0.0811316	0.0488808	0.069419	0.105425	0.0846778	0.0645006
	t test(compration to WT)	p value		0.720511	0.815822	0.00329955	0.559882	0.000960696
	BRCA1	Rep 1	0.194	0.246	0.145	0.742	0.198	0.765
		Rep 2	0.121	0.27	0.218	0.834	0.136	0.779
		Rep 3	0.235	0.105	0.332	0.736	0.272	0.914
		Mean	0.183333	0.207	0.231667	0.770667	0.202	0.819333
		SD	0.0577437	0.0891459	0.0942461	0.0549303	0.0680882	0.082282
	t test(compration to WT)	p value		0.719191	0.490972	0.000217061	0.735562	0.000393905

## Sheet: figure 4c
figure 4c Western blotting of cytoplasmic and nuclear BARD1 and BRCA1.

## Sheet: figure 4d
figure 4d Cytoplasmic percentage of BARD1 and BRCA1 in U2OS cells.
			WT	P24S	S241C	R378S	V507M	24/378
	BARD1	Rep 1	1.593	0.581	1.296	9.386	1.298	15.318
		Rep 2	0.519	1.674	0.291	12.548	0.716	12.163
		Rep 3	1.598	0.526	0.389	10.306	0.843	13.432
		Mean	1.23667	0.927	0.658667	10.7467	0.952333	13.6377
		SD	0.621523	0.647505	0.554118	1.62641	0.306017	1.58752
	t test(compration to WT)	p value		0.582296	0.295549	0.000696343	0.516413	0.000228457
	BRCA1	Rep 1	2.967	1.281	1.803	13.942	2.254	14.534
		Rep 2	3.482	2.183	1.361	11.458	2.958	11.227
		Rep 3	0.926	2.572	2.301	14.314	1.265	11.418
		Mean	2.45833	2.012	1.82167	13.238	2.159	12.393
		SD	1.35179	0.66227	0.470278	1.55271	0.850489	1.85662
	t test(compration to WT)	p value		0.634622	0.484005	0.000819318	0.761729	0.00169725

## Sheet: figure 5b
figure 5b Comet assay of MCF10A cells expressing WT-BARD1 or different BARD1 variants.
			WT	P24S	S241C	R378S	V507M	24/378
	before IR	Rep 1	1.573	2.312	2.863	2.978	1.254	1.024
		Rep 2	0.884	1.168	1.558	0.933	2.633	2.203
		Rep 3	0.283	2.594	1.265	1.014	1.208	1.098
		Mean	0.913333	2.02467	1.89533	1.64167	1.69833	1.44167
		SD	0.6455	0.755175	0.850733	1.15801	0.809772	0.660371
	t test(compration to WT)	p value		0.124727	0.186441	0.395216	0.259454	0.377801
	0 h	Rep 1	32.632	46.877	34.413	35.741	42.151	47.124
		Rep 2	42.185	38.967	35.646	48.92	33.694	41.463
		Rep 3	44.803	39.943	45.982	37.818	45.054	37.698
		Mean	39.8733	41.929	38.6803	40.8263	40.2997	42.095
		SD	6.40634	4.31279	6.35341	7.08584	5.90195	4.74467
	t test(compration to WT)	p value		0.668723	0.830088	0.871202	0.936514	0.654541
	2 h	Rep 1	8.373	20.142	11.268	11.194	13.365	35.682
		Rep 2	20.297	21.629	19.467	15.621	14.286	35.964
		Rep 3	17.252	9.312	18.681	18.694	22.251	29.048
		Mean	15.3073	17.0277	16.472	15.1697	16.634	33.5647
		SD	6.1953	6.7232	4.5239	3.77032	4.88621	3.91409
	t test(compration to WT)	p value		0.760821	0.805567	0.975347	0.785356	0.0124944
	10 h	Rep 1	2.131	3.348	9.254	6.576	2.122	18.214
		Rep 2	3.229	4.323	3.323	2.989	8.637	18.464
		Rep 3	6.796	9.184	3.036	4.976	2.615	12.486
		Mean	4.052	5.61833	5.20433	4.847	4.458	16.388
		SD	2.43897	3.1262	3.51005	1.79698	3.62751	3.38154
	t test(compration to WT)	p value		0.531421	0.664828	0.673022	0.87999	0.00686373

## Sheet: figure 5e
figure 5e Number of γH2AX foci in cells expressing different BARD1 variants.
			WT	P24S	S241C	R378S	V507M	24/378
	foci number per cell	Rep 1	4.041	10.013	5.352	12.435	8.158	36.626
		Rep 2	12.208	15.808	9.486	5.164	15.456	35.963
		Rep 3	5.658	10.929	12.465	13.782	8.139	28.841
		Mean	7.30233	12.25	9.101	10.4603	10.5843	33.81
		SD	4.32468	3.11517	3.57209	4.63594	4.219	4.31603
	t test(compration to WT)	p value		0.183147	0.608211	0.436929	0.400037	0.00167861

## Sheet: figure 6b
figure 6b Kaplan-Meier analysis of tumor-free percentage of xenograft mice.
mouse	weeks	WT	P24S	R378S	24/378
1	14	0	0	0	1
2	17.2	0	0	0	1
3	18.8	0	0	0	1
4	19.3	0	0	0	1
5	20	0	0	0	0
6	20	0	0	0	0
7	20	0	0	0	0
8	20	0	0	0	0
9	20	0	0	0	0
10	20	0	0	0	0
11	20	0	0	0	0
12	20	0	0	0	0
13	20	0	0	0	0
14	20	0	0	0	0
15	20	0	0	0	0
16	20	0	0	0	0
17	20	0	0	0	0
18	20	0	0	0	0
19	20	0	0	0	0
20	20	0	0	0	0

[truncated: 9 more sheets: figure 6e, figure 6g, figure s1a, figure s1c, figure s1g, figure s1h, figure s1i, figure s1j, figure s3a]
